# Supplementary material for: The Effectiveness of Behavioral Interventions in Adults with Post-Traumatic Stress Disorder during Clinical Rehabilitation: A Rapid Review
Source: Int J Environ Res Public Health. 2022 Jun 19;19(12):7514. doi: 10.3390/ijerph19127514 (PMC9224304; doi:10.3390/ijerph19127514)
Supplement: Supplementary file 1 [file ijerph-19-07514-s001.zip]

Archive with 1 entries (1 files):
- ijerph-1763555-supplementary.pdf
